# Supplementary material for: A 3D-Force and Torsion Sensor Using Patterned Color Encoding
Source: Sensors (Basel). 2026 Feb 28;26(5):1534. doi: 10.3390/s26051534 (PMC12986740; doi:10.3390/s26051534)
Supplement: Supplementary file 1 [file sensors-26-01534-s001.zip]

Archive with 1 entries (1 files):
- sensors-4129097-supplementary.mp4
